# Supplementary material for: An extended thermal pressure equation of state for sodium fluoride
Source: J Appl Crystallogr. 2025 Feb 1;58(Pt 1):227–32. doi: 10.1107/S1600576725000330 (PMC11798522; doi:10.1107/S1600576725000330)
Supplement: Supplementary file 3 [file j-58-00227-sup3.txt]

TITLE NaF All Data 
#
# 
#
TSCALE  K
# esd set 0.5K same as HMT data

PSCALE GPa
# Pressures from Pb EoS

VSCALE cm^3/mol
# Volumes as given from refinement

FORMAT 1 T sigT P sigP V sigV
#Edinburgh data
12.00	0.5 0.000100    0.000001  14.73061     0.00043
15.00	0.5 0.000100    0.000001  14.73116     0.00042
20.00	0.5 0.000100    0.000001  14.73122     0.00044
25.00	0.5 0.000100    0.000001  14.73089     0.00042
30.00	0.5 0.000100    0.000001  14.73036     0.00044
35.00	0.5 0.000100    0.000001  14.73127     0.00043
40.00	0.5 0.000100    0.000001  14.73101     0.00043
45.00	0.5 0.000100    0.000001  14.73064     0.00043
50.00	0.5 0.000100    0.000001  14.73115     0.00042
55.00	0.5 0.000100    0.000001  14.73226     0.00042
60.00	0.5 0.000100    0.000001  14.73296     0.00042
65.00	0.5 0.000100    0.000001  14.73409     0.00040
70.00	0.5 0.000100    0.000001  14.73576     0.00043
75.00	0.5 0.000100    0.000001  14.73732     0.00041
80.00	0.5 0.000100    0.000001  14.73903     0.00041
85.00	0.5 0.000100    0.000001  14.74127     0.00041
90.00	0.5 0.000100    0.000001  14.74381     0.00042
95.00	0.5 0.000100    0.000001  14.74699     0.00041
100.00	0.5 0.000100    0.000001  14.74831     0.00040
105.00	0.5 0.000100    0.000001  14.75201     0.00040
110.00	0.5 0.000100    0.000001  14.75562     0.00040
115.00	0.5 0.000100    0.000001  14.75983     0.00041
120.00	0.5 0.000100    0.000001  14.76370     0.00041
125.00	0.5 0.000100    0.000001  14.76730     0.00040
130.00	0.5 0.000100    0.000001  14.77099     0.00040
135.00	0.5 0.000100    0.000001  14.77601     0.00040
140.00	0.5 0.000100    0.000001  14.77985     0.00039
145.00	0.5 0.000100    0.000001  14.78498     0.00040
150.00	0.5 0.000100    0.000001  14.79005     0.00041
155.00	0.5 0.000100    0.000001  14.79410     0.00041
160.00	0.5 0.000100    0.000001  14.79982     0.00041
165.00	0.5 0.000100    0.000001  14.80476     0.00040
170.00	0.5 0.000100    0.000001  14.81095     0.00041
175.00	0.5 0.000100    0.000001  14.81527     0.00040
180.00	0.5 0.000100    0.000001  14.82238     0.00040
185.00	0.5 0.000100    0.000001  14.82684     0.00041
190.00	0.5 0.000100    0.000001  14.83332     0.00041
195.00	0.5 0.000100    0.000001  14.83880     0.00042
200.00	0.5 0.000100    0.000001  14.84528     0.00041
205.00	0.5 0.000100    0.000001  14.85157     0.00041
210.00	0.5 0.000100    0.000001  14.85727     0.00041
215.00	0.5 0.000100    0.000001  14.86291     0.00042
220.00	0.5 0.000100    0.000001  14.86947     0.00041
225.00	0.5 0.000100    0.000001  14.87627     0.00042
230.00	0.5 0.000100    0.000001  14.88280     0.00042
235.00	0.5 0.000100    0.000001  14.88930     0.00042
240.00	0.5 0.000100    0.000001  14.89605     0.00042
245.00	0.5 0.000100    0.000001  14.90241     0.00043
250.00	0.5 0.000100    0.000001  14.90871     0.00043
255.00	0.5 0.000100    0.000001  14.91619     0.00042
260.00	0.5 0.000100    0.000001  14.92233     0.00041
265.00	0.5 0.000100    0.000001  14.93022     0.00042
270.00	0.5 0.000100    0.000001  14.93653     0.00041
275.00	0.5 0.000100    0.000001  14.94345     0.00042
280.00	0.5 0.000100    0.000001  14.94936     0.00042
285.00	0.5 0.000100    0.000001  14.95730     0.00043
290.00	0.5 0.000100    0.000001  14.96408     0.00044
295.00	0.5 0.000100    0.000001  14.97112     0.00044
# PEARL data below here 
140.00        1.00       0.06144     0.00621    14.75734     0.00059
170.00        1.00       0.08002     0.00578    14.78467     0.00066
200.00        1.00       0.16783     0.00555    14.79660     0.00066
230.00        1.00       0.21913     0.00503    14.80590     0.00066
260.00        1.00       0.30260     0.00500    14.82199     0.00067
290.00        1.00       0.33621     0.00515    14.85282     0.00067
320.00        1.00       0.42394     0.00518    14.87163     0.00070
350.00        1.00       0.48356     0.00538    14.89577     0.00072
350.00        1.00       0.69645     0.00900    14.84096     0.00122
350.00        1.00       1.03394     0.01138    14.73750     0.00202
350.00        1.00       1.11817     0.01112    14.70246     0.00160
140.00        1.00       1.00390     0.00811    14.49720     0.00076
170.00        1.00       1.08151     0.00738    14.51029     0.00071
200.00        1.00       1.15191     0.00771    14.51983     0.00073
230.00        1.00       1.17322     0.00773    14.53211     0.00082
260.00        1.00       1.22745     0.00776    14.55355     0.00084
290.00        1.00       1.26773     0.00796    14.58414     0.00080
320.00        1.00       1.31504     0.00856    14.61002     0.00081
350.00        1.00       1.37808     0.00895    14.62527     0.00080
350.00        1.00       1.69109     0.01677    14.51980     0.00165
350.00        1.00       2.19399     0.01828    14.40205     0.00176
140.00        1.00       2.17400     0.01406    14.22001     0.00055
170.00        1.00       2.24908     0.01461    14.22648     0.00058
200.00        1.00       2.28222     0.01500    14.23635     0.00058
230.00        1.00       2.33600     0.01568    14.25180     0.00058
260.00        1.00       2.37572     0.01628    14.26873     0.00059
290.00        1.00       2.36120     0.01632    14.30424     0.00056
320.00        1.00       2.42726     0.01734    14.32331     0.00057
350.00        1.00       2.47148     0.01823    14.34468     0.00062
350.00        1.00       2.93694     0.02709    14.25543     0.00193
350.00        1.00       3.27884     0.03301    14.14801     0.00226
140.00        1.00       3.41406     0.03016    13.96873     0.00093
170.00        1.00       3.43800     0.03074    13.97811     0.00096
200.00        1.00       3.53241     0.03246    13.97983     0.00093
230.00        1.00       3.53457     0.03316    13.99521     0.00096
260.00        1.00       3.55302     0.03411    14.01061     0.00102
290.00        1.00       3.59629     0.03532    14.04290     0.00108
320.00        1.00       3.60011     0.03574    14.06283     0.00103
350.00        1.00       3.66618     0.03758    14.07475     0.00103
140.00        1.00       4.79417     0.05615    13.70382     0.00116
170.00        1.00       4.82798     0.05745    13.70990     0.00122
200.00        1.00       4.92217     0.06025    13.71918     0.00121
230.00        1.00       4.91104     0.06069    13.73397     0.00118
260.00        1.00       4.97649     0.06315    13.74418     0.00122
290.00        1.00       4.93610     0.06324    13.77049     0.00123
320.00        1.00       4.93206     0.06421    13.78656     0.00126
350.00        1.00       5.04667     0.06806    13.79614     0.00134
#Next and last datum is Pearl data in vanadium can for V0
295.00        1.00       0.000100    0.000001   14.96803     0.00016
#Liu Data below here. 
300	2	0.64	0.2	14.844	0.013
300	2	0.65	0.2	14.889	0.011
300	2	0.60	0.2	14.847	0.003
300	2	1.30	0.2	14.758	0.007
300	2	1.01	0.2	14.784	0.010
300	2	2.19	0.2	14.520	0.014
300	2	2.03	0.2	14.492	0.017
300	2	4.43	0.2	14.034	0.021
300	2	4.59	0.2	13.875	0.007
300	2	6.61	0.2	13.506	0.018
300	2	6.92	0.2	13.442	0.005
300	2	8.54	0.2	13.154	0.011
300	2	8.98	0.2	13.095	0.006
300	2	10.32	0.2	12.865	0.011
300	2	11.08	0.2	12.785	0.003
300	2	14.65	0.2	12.344	0.018
300	2	17.34	0.2	12.002	0.003
300	2	15.38	0.2	12.256	0.024
300	2	18.35	0.2	11.941	0.005
300	2	16.77	0.2	12.104	0.034
300	2	20.18	0.2	11.733	0.002
300	2	18.91	0.2	11.837	0.041
300	2	22.84	0.2	11.522	0.018
300	2	20.78	0.2	11.705	0.041
300	2	22.91	0.2	11.582	0.006
300	2	27.96	0.2	11.135	0.167
300	2	24.11	0.2	11.462	0.015
300	2	27.26	0.2	11.206	0.024
718	2	21.54	0.2	11.894	0.017
885	2	15.94	0.2	12.573	0.022
964	2	15.29	0.2	12.703	0.009
964	2	17.94	0.2	12.366	0.003
978	2	16.63	0.2	12.504	0.003
980	2	18.66	0.2	12.281	0.003
981	2	20.14	0.2	12.222	0.024
981	2	16.89	0.2	12.484	0.014
985	2	24.20	0.2	11.699	0.004
985	2	22.10	0.2	11.902	0.002
985	2	22.05	0.2	11.927	0.002
989	2	13.67	0.2	12.895	0.004
990	2	15.28	0.2	12.723	0.003
989	2	9.66	0.2	13.633	0.006
989	2	11.67	0.2	13.256	0.002
990	2	12.93	0.2	13.047	0.004
990	2	9.23	0.2	13.691	0.002
989	2	6.53	0.2	14.389	0.007
989	2	6.81	0.2	14.191	0.004
989	2	4.60	0.2	14.847	0.010
989	2	4.63	0.2	14.825	0.002
990	2	2.87	0.2	15.306	0.008
989	2	2.73	0.2	15.351	0.003
################################################
TSCALE  K
#
PSCALE GPa
#
VSCALE GPa
datatype moduli adiabatic
#
FORMAT 1 T sigT P sigP V sigV
Lewis et al (1967)
4.2     0.5    0.0001	0.000001       51.4   1.5
300     3.0    0.0001	0.000001       48.5   1.5
Jones (1976) from her equations
300	3	0.0001	0.000001	48.27	0.3
350	3	0.0001	0.000001	47.38	0.3
400	3	0.0001	0.000001	46.49	0.3
450	3	0.0001	0.000001	45.58	0.3
500	3	0.0001	0.000001	44.67	0.3
550	3	0.0001	0.000001	43.74	0.3
600	3	0.0001	0.000001	42.81	0.3
650	3	0.0001	0.000001	41.86	0.3
